# Supplementary material for: Biomarkers of Frailty: miRNAs as Common Signatures of Impairment in Cognitive and Physical Domains
Source: Biology (Basel). 2022 Jul 31;11(8):1151. doi: 10.3390/biology11081151 (PMC9405439; doi:10.3390/biology11081151)
Supplement: Supplementary file 1 [file biology-11-01151-s001.zip]

Archive with 2 entries (2 files):
- Table S1_proofread_ok.pdf
- Table S2_proofread_ok.pdf
